# Supplementary material for: Genome-wide profiling of adenine base editor specificity by EndoV-seq
Source: Nat Commun. 2019 Jan 8;10:67. doi: 10.1038/s41467-018-07988-z (PMC6325126; doi:10.1038/s41467-018-07988-z)
Supplement: Supplementary file 4 — Source Data [file 41467_2018_7988_MOESM4_ESM.xlsx]

## Sheet: Figure 1b
Figure 1b	Agarose gel electrophoresis

## Sheet: Figure 2d
Figure 2d
		ABE7.10			GFP
		Data 1	Data 2	Data 3	Data 1	Data 2	Data 3
	HBG2 A8	2.7	3.1	3.3	0	0	0
	HBG1 A8	0	0	0	0	0	0
	OT1	9.8	9.77	10	0	0	0
	OT2	0	0	0	0	0	0
	OT3	0.3	0.64	0.44	0	0	0
	OT4	1.02	1.1	0.87	0	0	0
	OT5	9.42	11	11.97	0.3	0.27	0.32
	OT6	0.97	1.1	0.97	0	0	0
	OT7	0	0	0	0	0	0
	OT8	0	0	0	0	0	0
	OT9	0.14	0.18	0.13	0	0	0
	OT10	0	0	0	0	0	0
	OT11	0	0	0	0	0	0
	OT12	0.16	0	0.27	0	0	0
	OT13	0	0.13	0	0	0	0
	OT14	0	0	0	0	0	0
	OT15	0	0	0	0	0	0
	OT16	0	0	0	0	0	0
	OT17	0	0	0	0	0	0
	OT18	0	0	0	0	0	0
		ABE7.10			GFP
		Data 1	Data 2	Data 3	Data 1	Data 2	Data 3
	VEGFA3 A5	16.7	15.66	11.65	0	0	0
	OT1	0.18	0.13	0	0	0	0
	OT2	0	0	0	0	0	0
	OT3	0	0	0	0	0	0
	OT4	8.5	7.64	5.6	0.6	0	0
	OT5	0	0	0	0	0	0
	OT6	0.62	0.35	0.64	0	0	0
	OT7	0.18	0	0	0	0	0
	OT8	0.28	0.22	0.31	0	0.19	0.26
	OT9	0	0	0	0	0	0
	OT11	0	0	0	0	0	0
	OT12	0.82	1.14	0.83	0	0	0
	OT13	0	0	0	0	0	0
	OT14	0	0	0	0	0	0
	OT15	0	0	0	0	0	0
	OT16	0	0	0	0	0	0
	OT17	0	0.13	0	0	0	0
	OT18	0	0	0.32	0.18	0	0
	OT19	0	0	0	0	0	0
	OT20	0	0	0	0	0	0
	OT21	0	0	0	0	0	0
	OT22	0	0	0	0	0	0
	OT23	0.14	0.14	0	0	0	0
	OT24	0	0	0	0	0	0

## Sheet: Figure 4b
Figure 4b
		GGX20			GX20			GX19			GX17			GX16			GFP
		Data 1	Data 2	Data 3	Data 1	Data 2	Data 3	Data 1	Data 2	Data 3	Data 1	Data 2	Data 3	Data 1	Data 2	Data 3	Data 1	Data 2	Data 3
	HBG2 A8	2.68	2.69	2.49	4.09	3.54	3.78	2.7	3.1	3.3	3.23	3.08	3.14	1.08	1.11	1.1	0	0	0
	HBG1 A8	0	0	0	0	0	0	0	0	0	0	0	0	0	0	0	0	0	0
	OT1	7.37	7.74	6.88	11.28	10.23	10.07	9.8	9.77	10	0.49	0.5	0.5	0	3.71	3.89	0	0	0
	OT2	0	0.22	0.18	0.28	0.23	0.15	0	0	0	0	0	0	0	0	0	0	0	0
	OT3	0.67	0.5	0.32	0.99	0.7	0.91	0.3	0.64	0.44	0	0	0	0	0	0	0	0	0
	OT4	0.71	0.67	0.58	1.42	1.45	1.51	1.02	1.1	0.87	0	0	0	0	0	0	0	0	0
	OT5	5.45	6.41	6.19	7.57	8.51	7.91	9.42	11	11.97	2.2	2.6	2.31	0.24	0.3	0.31	0	0.13	0
	OT6	0.93	0.74	0.84	1.02	1.13	1.25	0.97	1.1	0.97	0	0	0	0	0	0	0	0	0
	OT7	0	0	0	0	0	0	0	0	0	0	0	0	0	0	0	0	0	0
	OT8	0	0	0	0	0	0	0	0	0	0	0	0	0	0	0	0	0	0
	OT9	0	0	0	0	0	0	0.14	0.18	0.13	0	0	0	0	0	0	0	0	0
	OT10	0	0	0	0	0	0	0	0	0	0	0	0	0	0	0	0	0	0
		GGX20			GX20			GX19			GX17			GX16			GFP
		Data 1	Data 2	Data 3	Data 1	Data 2	Data 3	Data 1	Data 2	Data 3	Data 1	Data 2	Data 3	Data 1	Data 2	Data 3	Data 1	Data 2	Data 3
	VEGFA3 A5	19.44	23.34	20.53	17.61	20.41	19.75	16.7	15.66	11.65	0.54	0.89	0.62	2.33	2.24	2.16	0	0	0
	OT1	0	0	0	0	0	0	0.18	0.13	0	0	0	0	0	0	0	0	0	0
	OT2	0.36	0.32	0	0	0	0	0	0	0	0	0	0	0	0	0	0	0	0
	OT3	0.34	0.24	0	0	0.84	0.17	0	0	0	0.42	0.43	0.3	0.29	0.46	0	0	0	0
	OT4	4.59	4.01	3.84	6.9	8.72	5.54	8.5	7.64	5.6	0	0.15	0	0.46	0.29	0.35	0.6	0	0
	OT5	0	0	0	0	0	0	0	0	0	0	0	0	0	0	0	0	0	0
	OT6	0.22	0.36	0.28	0.58	0.78	0.49	0.62	0.35	0.64	0.28	0.22	0.19	0.29	0.29	0.2	0	0	0
	OT7	0	0.23	0	0	0	0	0.18	0	0	0	0	0	0	0	0	0	0	0
	OT8	0.19	0.27	0	0	0	0	0.28	0.22	0.31	0.15	0.18		0	0	0.28	0	0.19	0.26
	OT9	0	0	0	0	0	0	0	0	0	0	0	0	0	0	0	0	0	0
	OT11	0	0.24	0.26	0	0	0	0	0	0	0	0	0	0	0	0	0	0	0
	OT12	0	0	0	0.38	0.49	0.58	0.82	1.14	0.83	0	0	0.27	0	0	0	0	0	0

## Sheet: Supplementary Figure 1
Supplementary Figure 1		HEK293-2
		ABE7.10			Cas9
		Data 1	Data 2	Data 3	Data 1	Data 2	Data 3
	GFP control	0.2	0.11	0.18	0	0	0.21
	GAACACAAAGCAUAGACUGC	24.75	24.54	24.78	4.93	2.21	1.81
	GgACACAAAGCAUAGACUGC	28.01	28.01	27.63	1.66	2.01	1.9
	GAgCACAAAGCAUAGACUGC	22.25	23.58	22.26	1.65	1.05	0.93
	GAAuACAAAGCAUAGACUGC	19.45	20.84	17.74	3.4	4.13	3.85
	GAACgCAAAGCAUAGACUGC	18.22	16.69	15.1	2.29	2.65	2.27
	GAACAuAAAGCAUAGACUGC	21.11	22	22.83	1.84	2.35	2.1
	GAACACgAAGCAUAGACUGC	22.18	21.3	22.09	1.74	2	1.97
	GAACACAgAGCAUAGACUGC	25.57	23.7	23.03	2.03	1.84	3.82
	GAACACAAgGCAUAGACUGC	27.03	25.83	23.8	1.19	1.42	1.49
	GAACACAAAaCAUAGACUGC	13.01	14.44	13.19	2.55	4.09	3.67
	GAACACAAAGuAUAGACUGC	18.62	18.2	19.76	2.42	2.37	4.1
	GAACACAAAGCgUAGACUGC	22.57	21.98	21.06	2.56	3.13	1.67
	GAACACAAAGCAcAGACUGC	12.5	12.09	11.41	2.33	2.68	0.84
	GAACACAAAGCAUgGACUGC	9.74	10	9.66	2.55	1.47	0.96
	GAACACAAAGCAUAaACUGC	13.7	13.9	13.76	0.94	0.95	1.69
	GAACACAAAGCAUAGgCUGC	16.83	17.08	14.76	2.14	1.43	1.18
	GAACACAAAGCAUAGAuUGC	9.24	8.75	8.05	0.69	0.99	0.29
	GAACACAAAGCAUAGACcGC	15.2	15.15	15.77	3.03	3.19	3.52
	GAACACAAAGCAUAGACUaC	10.57	10.67	12.16	1.28	1.32	2.9
	GAACACAAAGCAUAGACUGu	13.4	14.02	15.38	0.62	0.64	0.39
	GAguACAAAGCAUAGACUGC	5.63	5.65	5.89	3.15	3.28	2.72
	GAACguAAAGCAUAGACUGC	5.89	6.87	5.61	2.77	2.58	2.47
	GAACACggAGCAUAGACUGC	16.46	15.5	13.53	3.66	3.71	1.89
	GAACACAAgaCAUAGACUGC	5.89	5.5	5.63	3.4	1.8	1.41
	GAACACAAAGugUAGACUGC	11.43	11.18	10.5	0	0.53	0
	GAACACAAAGCAcgGACUGC	2.84	1.02	1.03	0.43	0.16	0.16
	GAACACAAAGCAUAagCUGC	2.67	3.44	2.99	1.12	0.62	1.2
	GAACACAAAGCAUAGAucGC	3.56	3.15	3.42	0.72	0.71	0.49
	GAACACAAAGCAUAGACUau	2.75	2.93	2.6	0.2	0.21	0.15
	GAgugCAAAGCAUAGACUGC	1.18	1.54	2.04	0.35	0.2	0.41
	GAACAuggAGCAUAGACUGC	11.23	11.23	10.88	3.47	1.83	0
	GAACACAAgauAUAGACUGC	1.34	1.1	1.16	0.33	0.28	0.35
	GAACACAAAGCgcgGACUGC	0.9	2.07	1.2	0.2	0.33	0.17
	GAACACAAAGCAUAaguUGC	0.88	0.66	1.71	0.21	0.14	0.55
	GAACACAAAGCAUAGACcau	1	1.42	1.13	0.14	0.3	0.21
		VEGFA3
		ABE7.10			Cas9
		Data 1	Data 2	Data 3	Data 1	Data 2	Data 3
	GFP control	0	0.23	0	0	0	0.12
	GGUGAGUGAGUGUGUGCGUG	22.74	21.94	20.64	0.43	0.53	0.29
	GaUGAGUGAGUGUGUGCGUG	18.98	18.46	18.93	0.49	0.44	0.5
	GGcGAGUGAGUGUGUGCGUG	18.18	18.76	18.45	0.3	0.43	0.72
	GGUaAGUGAGUGUGUGCGUG	12.96	13.66	13.86	0.37	0.36	0
	GGUGgGUGAGUGUGUGCGUG	19.44	18.65	16.94	0.36	0.69	0.32
	GGUGAaUGAGUGUGUGCGUG	18.97	17.44	15.73	0.58	0.42	0.4
	GGUGAGcGAGUGUGUGCGUG	20.53	19.71	17.64	0.98	0.75	0.61
	GGUGAGUaAGUGUGUGCGUG	17.85	18.66	15.44	0.5	0.45	0
	GGUGAGUGgGUGUGUGCGUG	19.64	19.53	19.37	0.47	0.62	0.52
	GGUGAGUGAaUGUGUGCGUG	12.02	12.55	11.58	0.34	0	0
	GGUGAGUGAGcGUGUGCGUG	14.01	14.11	14.45	0	0	0.35
	GGUGAGUGAGUaUGUGCGUG	12.63	13.21	13.36	0.3	0.25	0.36
	GGUGAGUGAGUGcGUGCGUG	11.71	11.69	8.65	0.41	0.36	0.32
	GGUGAGUGAGUGUaUGCGUG	4.97	6.25	5.78	0.11	0	0
	GGUGAGUGAGUGUGcGCGUG	6.31	3.86	4.16	0	0.42	0.5
	GGUGAGUGAGUGUGUaCGUG	4.19	4.26	2.31	0	0.07	0
	GGUGAGUGAGUGUGUGuGUG	10.05	11.47	9.26	0	0.12	0
	GGUGAGUGAGUGUGUGCaUG	4.8	5.02	4.95	0	0.07	0.1
	GGUGAGUGAGUGUGUGCGcG	7.73	7.01	8.85	0	0.12	0
	GGUGAGUGAGUGUGUGCGUa	4.01	4.7	5.52	0.29	0	0
	GGcaAGUGAGUGUGUGCGUG	2.14	2.15	2.76	0	0.37	0.24
	GGUGgaUGAGUGUGUGCGUG	4.97	4.02	3.1	0.4	0	0.26
	GGUGAGcaAGUGUGUGCGUG	6.37	4.33	5.15	0	0.64	0
	GGUGAGUGgaUGUGUGCGUG	5.3	3.57	2.64	0	0.15	0
	GGUGAGUGAGcaUGUGCGUG	0.33	0.4	0.52	0	0.12	0
	GGUGAGUGAGUGcaUGCGUG	0.49	0.53	0.4	0	0.09	0
	GGUGAGUGAGUGUGcaCGUG	0.3	0.37	0.36	0	0	0.14
	GGUGAGUGAGUGUGUGuaUG	0.58	0.39	0.5	0	0.04	0
	GGUGAGUGAGUGUGUGCGca	0.54	0.35	0.15	0.13	0	0
	GGcagGUGAGUGUGUGCGUG	0.29	0.32	0.39	0	0.06	0
	GGUGAacaAGUGUGUGCGUG	0.24	0.2	0	0	0	0.14
	GGUGAGUGgacGUGUGCGUG	0.54	0.65	0.64	0.21	0	0
	GGUGAGUGAGUacaUGCGUG	0.16	0	0.19	0	0.05	0
	GGUGAGUGAGUGUGcauGUG	0.27	0.24	0.33	0.13	0.08	0
	GGUGAGUGAGUGUGUGCaca	0.38	0.22	0.23	0	0.15	0
		HBG2
		ABE7.10			Cas9
		Data 1	Data 2	Data 3	Data 1	Data 2	Data 3
	GFP control	0.16	0.2	0.15	0.22	0.3	0.2
	GUGGGGAAGGGGCCCCCAAG	3.59	3.58	3.5	6.77	6.56	7.21
	GcGGGGAAGGGGCCCCCAAG	2.86	3.16	2.97	7.04	6.41	6.4
	GUaGGGAAGGGGCCCCCAAG	3.27	2.43	2.79	6.68	9.12	7.38
	GUGaGGAAGGGGCCCCCAAG	4.68	4.09	4.6	6.38	6.75	7.04
	GUGGaGAAGGGGCCCCCAAG	4.85	5.26	4.46	5.94	6.41	5.97
	GUGGGaAAGGGGCCCCCAAG	4.91	4.79	4.97	7.35	6.98	6.77
	GUGGGGgAGGGGCCCCCAAG	2.83	2.69	2.08	3.04	2.6	3.08
	GUGGGGAgGGGGCCCCCAAG	3.29	3.79	3.34	4.52	4.6	3.67
	GUGGGGAAaGGGCCCCCAAG	3.91	4.1	3.48	7.06	8.83	7.92
	GUGGGGAAGaGGCCCCCAAG	4.77	3.91	4.32	5.58	4.94	6.03
	GUGGGGAAGGaGCCCCCAAG	4.06	4.15	3.73	6.59	7.91	5.66
	GUGGGGAAGGGaCCCCCAAG	1.12	4.14	3.87	6.06	6.96	6.69
	GUGGGGAAGGGGuCCCCAAG	2.04	2.59	2.19	1.5	2.63	3.02
	GUGGGGAAGGGGCuCCCAAG	4.07	3.16	2.89	10	7.83	7.65
	GUGGGGAAGGGGCCuCCAAG	1.71	1.15	1.15	4.09	3.54	3.95
	GUGGGGAAGGGGCCCuCAAG	1.67	1.7	1.63	6.35	4.7	5.02
	GUGGGGAAGGGGCCCCuAAG	2.69	2.52	2.39	6.69	7.18	6.78
	GUGGGGAAGGGGCCCCCgAG	2.38	2.77	2.12	5.71	7.16	6.62
	GUGGGGAAGGGGCCCCCAgG	1.21	0.99	1.32	3.99	3.68	3.97
	GUGGGGAAGGGGCCCCCAAa	0.81	1.09	0.62	2.86	3.34	2.67
	GUaaGGAAGGGGCCCCCAAG	0.81	0.58	0.79	2.36	1.88	2.12
	GUGGaaAAGGGGCCCCCAAG	1.99	1.77	1.77	4.67	4.59	3.3
	GUGGGGggGGGGCCCCCAAG	0.43	0.94	1.04	1.16	0.92	1.84
	GUGGGGAAaaGGCCCCCAAG	0.63	0.98	0.66	1.43	1.08	1.03
	GUGGGGAAGGaaCCCCCAAG	0.17	0.27	0.25	0.87	0.62	0.62
	GUGGGGAAGGGGuuCCCAAG	0.95	0.66	0.48	1.31	1.91	1.71
	GUGGGGAAGGGGCCuuCAAG	0.24	0.36	0.23	0.36	0.48	0.23
	GUGGGGAAGGGGCCCCugAG	1.44	2.2	2.05	0.41	0.36	0.48
	GUGGGGAAGGGGCCCCCAga	0.42	0.44	0.46	1.08	0.98	1.21
	GUaaaGAAGGGGCCCCCAAG	0.42	0.29	0.38	0.4	0.32	0.31
	GUGGGaggGGGGCCCCCAAG	2.46	2.11	2.71	2.99	2.61	1.88
	GUGGGGAAaaaGCCCCCAAG	0.27	0.14	0.39	0.23	0.28	0.98
	GUGGGGAAGGGauuCCCAAG	0.16	0.32	0.2	0.28	0.5	0.37
	GUGGGGAAGGGGCCuuuAAG	0.24	0.15	0.38	0.54	0.26	0.46
	GUGGGGAAGGGGCCCCCgga	0.3	0.41	0.56	0.26	0.31	0.43

## Sheet: Supplementary Figure 2
Supplementary Figure 2	Potein PAGE gel electrophoresis

## Sheet: Supplementary Figure 3b
Supplementary Figure 3b	Agarose gel electrophoresis

## Sheet: Supplementary Figure 4
Supplementary Figure 4
		Mock	ABE7.10	Cas9	BE3
	HEK293-2	1	0.159725	0.105829	0.0156828
	RNF2	1	0.383821	0.0958397	0.00402418
	HBB	1	1.09969	0.490912	0.0783286
	VEGFA3	1	0.316632	0.0105503	1.086
	HBG1	1	0.636764	0.00869428	1.0543
	HBG2	1	0.227684	0.0120387	1.0782
	Dmd	1	0.414483	0.0815439	1.04872
	EMX1	1	0.56233
	FANCF	1	0.590604

## Sheet: Supplementary Figure 6a
Supplementary Figure 6a
		Cas9 Digenome-seq	ABE EndoV-seq
	Undiluted	119.5	31.8
	2.5-fold	11.9244	4.20905
	5-fold	0.01	0.052
	10-fold	0	0
	20-fold	0	0
	40-fold	0	0

## Sheet: Supplementary Figure 8
Supplementary Figure 8
		ABE7.10			GFP
		Data 1	Data 2	Data 3	Data 1	Data 2	Data 3
	HEK293-2 A5	19.4	20.5	18.7	0	0	0
	HEK293-2 A7	4.1	4.2	4.1	0	0	0
	OT1	0	0	0	0	0	0
	OT2	0	0	0	0	0	0
	OT3	0	0	0	0	0	0
	OT4	0	0	0	0	0	0
	OT6	0	0	0	0	0	0
		ABE7.10			GFP
		Data 1	Data 2	Data 3	Data 1	Data 2	Data 3
	RNF2 A4	2.92	3.05	3.14	0	0	0
	OT1	0	0	0	0	0	0
	OT2	0	0	0	0	0	0
	OT3	0	0	0	0	0	0
	OT4	0	0	0	0	0	0
		ABE7.10			GFP
		Data 1	Data 2	Data 3	Data 1	Data 2	Data 3
	FANCF A4	2.29	2.37	2.11	0	0	0
	OT1	0	0	0	0	0	0
	OT2	0	0	0	0	0	0
	OT3	0	0	0	0	0	0
	OT4	0	0	0	0	0	0
	OT5	0	0	0	0	0	0
	OT6	0	0	0	0	0	0
	OT7	0	0	0	0	0	0
	OT8	0	0	0	0	0	0
		ABE7.10			GFP
		Data 1	Data 2	Data 3	Data 1	Data 2	Data 3
	EMX1A8	0	0	0	0	0	0
	OT1	0	0	0	0	0	0
	OT2	0	0	0	0	0	0
	OT3	0	0	0	0	0	0
	OT4	0	0	0	0	0	0
	OT5	0	0	0	0	0	0
	OT6	0	0	0	0	0	0
	OT7	0	0	0	0	0	0
	OT8	0	0	0	0	0	0
	OT9	0	0	0	0	0	0
	OT10	0	0	0	0	0	0
	OT11	0	0	0	0	0	0
	OT12	0	0	0	0	0	0
	OT13	0	0	0	0	0	0
	OT14	0	0	0	0	0	0
	OT15	0	0	0	0	0	0
	OT16	0	0	0	0	0	0
	OT17	0	0	0	0	0	0
	OT18	0	0	0	0	0	0
	OT19	0	0	0	0	0	0
	OT20	0	0	0	0	0	0
	OT21	0	0	0	0	0	0
	OT22	0	0	0	0	0	0
	OT23	0	0	0	0	0	0
	OT24	0	0	0	0	0	0
	OT25	0	0	0	0	0	0
	OT26	0	0	0	0	0	0
	OT27	0	0	0	0	0	0
	OT28	0	0	0	0	0	0
	OT29	0	0	0	0	0	0
	OT30	0	0	0	0	0	0
	OT31	0	0	0	0	0	0
	OT34	0	0	0	0	0	0
		ABE7.10			GFP
		Data 1	Data 2	Data 3	Data 1	Data 2	Data 3
	HBBA8	0	0	0	0	0	0
	OT1	0	0	0	0	0	0
	OT2	0	0	0	0	0	0
	OT3	0	0	0	0	0	0
	OT4	0	0	0	0	0	0
	OT6	0	0	0	0	0	0
	OT7	0	0	0	0	0	0
	OT8	0	0	0	0	0	0
	OT9	0	0	0	0	0	0
		ABE7.10			GFP
		Data 1	Data 2	Data 3	Data 1	Data 2	Data 3
	DmdA5	12.37	2.75	2.41	0	0	0
	OT1	0	0	0	0	0	0
	OT2	0	0	0	0	0	0
	OT3	0	0	0	0	0	0
	OT4	0	0	0	0	0	0
	OT6	0	0	0	0	0	0
	OT7	0	0	0	0	0	0
	OT9	0	0	0	0	0	0
	OT10	0	0	0	0	0	0
	OT12	0	0	0	0	0	0
	OT13	0	0	0	0	0	0
	OT15	0	0	0	0	0	0
	OT16	0	0	0	0	0	0
	OT17	0	0	0	0	0	0
	OT18	0	0	0	0	0	0
	OT19	0	0	0	0	0	0
	OT20	0	0	0	0	0	0
	OT22	0	0	0	0	0	0
	OT23	0	0	0	0	0	0
	OT25	0	0	0	0	0	0
	OT27	0	0	0	0	0	0
	OT28	0	0	0	0	0	0
	OT29	0	0	0	0	0	0
	OT30	0	0	0	0	0	0
	OT32	0	0	0	0	0	0
	OT33	0	0	0	0	0	0

## Sheet: Supplementary Figure 9
Supplementary Figure 9	HBG
		ABE7.10			GFP
		Data 1	Data 2	Data 3	Data 1	Data 2	Data 3
	Cas9-OT1	0	0	0	0	0	0
	Cas9-OT2	0	0	0	0	0	0
	Cas9-OT3	0.16	0.14	0.24	0.13	0.17	0.15
	Cas9-OT4	0	0	0	0	0	0
	Cas9-OT5	0	0	0	0	0	0
	Cas9-OT6	0.24	0.36	0.35	0.6	0.33	0.34
	Cas9-OT8	0.72	0.77	0.65	0.97	0.67	0.73
	Cas9-OT9	0	0	0	0	0	0
	Cas9-OT10	0.39	0.95	0.83	0.53	0.6	0.64
	Cas9-OT12	0	0	0	0	0	0
	Cas9-OT15	0	0	0	0	0	0
	Cas9-OT16	0.25	0.35	0.23	0.29	0.23	0.18
	Cas9-OT18	0.51	0.53	0.66	0.71	0.75	0.8
	Cas9-OT19	0	0	0	0	0	0
	HEK293-2
		ABE7.10			GFP
		Data 1	Data 2	Data 3	Data 1	Data 2	Data 3
	Cas9-OT1	0	0	0	0	0	0
	Cas9-OT2	0	0	0	0	0	0
	Cas9-OT4	0	0	0	0	0	0
	Cas9-OT7	0	0	0	0	0	0
	Cas9-OT8	0	0	0	0	0	0
	Cas9-OT11	0	0	0	0	0	0
	Cas9-OT12	0	0	0	0	0	0
	Cas9-OT13	0	0	0	0	0	0
	Cas9-OT14	0	0	0	0	0	0
	Cas9-OT16	0	0	0	0	0	0
	Cas9-OT17	0	0	0	0	0	0
	Cas9-OT18	0	0	0	0	0	0
	Cas9-OT19	0	0	0	0	0	0
	Cas9-OT20	0	0	0	0	0	0
	Cas9-OT21	0	0	0	0	0	0
	Cas9-OT22	0	0	0	0	0	0
	Cas9-OT23	0	0	0	0	0	0
	BE-OT2	0.86	0	0	0	0	0
	BE-OT3	0	0	0	0	0	0
	BE-OT4	0	0	0	0	0	0
	BE-OT6	0	0	0	0	0	0
	RNF2
		ABE7.10			GFP
		Data 1	Data 2	Data 3	Data 1	Data 2	Data 3
	Cas9-OT5	0	0	0	0	0	0
	BE-OT2	0	0	0	0	0	0
	BE-OT6	0	0	0	0	0	0
	BE-OT6	0	0	0	0	0	0
	VEGFA3
		ABE7.10			GFP
		Data 1	Data 2	Data 3	Data 1	Data 2	Data 3
	Cas9-OT1	0	0	0	0	0	0
	Cas9-OT2	0	0	0	0	0	0
	Cas9-OT3	0	0	0	0	0	0
	Cas9-OT4	0	0	0	0	0	0
	Cas9-OT7	0	0	0	0	0	0
	Cas9-OT8	0	0	0	0	0	0
	Cas9-OT10	0.16	0	0	0	0	0
	Cas9-OT11	0	0	0	0	0	0
	Cas9-OT12	0	0	0	0	0	0
	Cas9-OT13	0	0	0	0	0	0
	Cas9-OT14	0	0	0	0	0	0
	Cas9-OT16	0	0	0	0	0	0
	Cas9-OT17	0	0	0	0	0	0
	Cas9-OT18	0	0	0	0	0	0
	Cas9-OT20	0	0	0	0	0	0
	BE-OT2	0	0	0	0	0	0
	HBB-28 (T>C)
		ABE7.10			GFP
		Data 1	Data 2	Data 3	Data 1	Data 2	Data 3
	Cas9-OT3	0	0	0	0	0	0
	Cas9-OT4	0	0	0	0.36	0.27	0.39
	Cas9-OT7	0	0	0	0	0	0
	Cas9-OT12	0	0.39	0	0	0	0
	Cas9-OT14	0	0.13	0	0	0	0
	Cas9-OT16	0	0	0	0	0	0
	Cas9-OT17	0	0.15	0	0	0	0
	Cas9-OT18	0	0	0	0.19	0.25	0
	Cas9-OT19	0	0	0	0	0	0
	Cas9-OT20	0	0	0	0	0	0
	BE-OT1	0	0	0	0	0	0
	BE-OT2	0	0	0	0	0	0
	BE-OT3	0	0	0	0	0	0
	BE-OT4	0	0	0	0	0	0
	BE-OT5	0	0	0	0	0	0
	BE-OT6	0	0	0	0	0	0
	BE-OT8	0	0	0	0	0	0
	BE-OT9	0	0	0	0	0	0
	BE-OT10	0	0	0	0	0	0
	BE-OT11	0.17	0	0	0.41	0	0
	BE-OT12	0	0	0	0	0	0
	BE-OT13	0	0	0	0	0	0
	BE-OT14	0	0	0	0	0	0
	BE-OT15	0	0	0	0	0	0
	BE-OT16	0	0	0	0	0	0
	BE-OT18	0	0	0	0	0	0
	BE-OT19	0	0	0	0	0	0
	BE-OT20	0	0	0	0	0	0
	BE-OT21	0	0	0	0	0	0
	BE-OT22	0	0	0	0	0	0
	BE-OT23	0	0	0	0	0	0
	BE-OT24	0	0	0	0	0	0
	BE-OT25	0	0	0	0	0	0
	BE-OT26	0	0	0	0	0	0
	BE-OT27	0	0	0	0	0	0
	BE-OT28	0	0.13	0.15	0	0	0
	BE-OT29	0	0.41	0	0	0.16	0
	BE-OT30	0	0	0	0	0	0
	BE-OT31	0	0	0	0	0	0
	Dmd
		ABE7.10			GFP
		Data 1	Data 2	Data 3	Data 1	Data 2	Data 3
	Cas9-OT1	0	0	0	0	0	0
	Cas9-OT2	0	0	0	0	0	0
	Cas9-OT3	0	0	0	0	0	0
	Cas9-OT6	0	0	0	0	0	0
	Cas9-OT8	0	0	0	0	0	0
	Cas9-OT9	0	0	0	0	0	0
	Cas9-OT10	0	0	0	0	0	0
	Cas9-OT11	0	0	0	0	0	0
	Cas9-OT12	0	0	0	0	0	0
	Cas9-OT13	0	0	0	0.15	0	0
	Cas9-OT14	0	0	0	0	0	0
	Cas9-OT17	0	0	0	0	0.21	0.25
	Cas9-OT18	0	0	0	0	0	0
	Cas9-OT19	0	0	0	0	0.24	0.24
	Cas9-OT20	0	0	0	0	0	0
	Cas9-OT21	0	0	0	0	0	0
	Cas9-OT22	0	0	0	0	0	0
	Cas9-OT23	0	0	0	0.2	0	0.16
	BE-OT1	0	0	0	0	0	0
	BE-OT2	0	0.19	0	0.48	0	0.25
	BE-OT4	0	0.26	0	0.18	0.2	0
	BE-OT5	0	0	0	0	0	0
	BE-OT6	0.2	0	0.14	0	0	0
	BE-OT8	0	0	0	0	0	0
	BE-OT17	0	0	0	0	0	0
	BE-OT18	0	0	0	0	0.52	0

[truncated: 1 more sheets: Supplementary Figure 10]
